# Supplementary material for: Insertion Sequence (IS) Element-Mediated Activating Mutations of the Cryptic Aromatic β-Glucoside Utilization (BglGFB) Operon Are Promoted by the Anti-Terminator Protein (BglG) in Escherichia coli
Source: Int J Mol Sci. 2022 Jan 28;23(3):1505. doi: 10.3390/ijms23031505 (PMC8836124; doi:10.3390/ijms23031505)
Supplement: Supplementary file 1 [file ijms-23-01505-s001.zip]

Archive with 1 entries (1 files):
- Supplementary Files 12 27 21.pdf
